# Supplementary material for: Pathways Related to NLRP3 Inflammasome Activation Induced by Gold Nanorods
Source: Int J Mol Sci. 2022 May 20;23(10):5763. doi: 10.3390/ijms23105763 (PMC9145314; doi:10.3390/ijms23105763)
Supplement: Supplementary file 1 [file ijms-23-05763-s001.zip]

Archive with 1 entries (1 files):
- ijms-1505031-supplementary.pdf
